# Supplementary material for: Mining genetic loci and candidate genes related to salt tolerance traits in soybean
Source: Sci Rep. 2025 Jul 23;15:26826. doi: 10.1038/s41598-025-08702-y (PMC12287287; doi:10.1038/s41598-025-08702-y)
Supplement: Supplementary file 2 — Supplementary Material 2 [file 41598_2025_8702_MOESM2_ESM.xlsx]

## Sheet: Table S1
Table S1 Information on the 140 soybean accessions used in the present study
Code	Accession	D value	Grade	LA-STIv	PH-STIv	SFW-STIv	SDW-STIv
1	Jiyv No.89	0.57	III	0.300835	1.32403	4.27442	1.7135
2	Beifeng No.11	0.59	III	0.157374	1.12051	1.44573	0.821316
3	Hefeng No.51	0.76	II	0.299731	0.984927	2.97539	1.06906
4	Beijiangjiu No.1	0.55	III	0.123664	1.35523	0.304179	0.383329
5	Jiashi D	0.65	II	0.755869	1.22684	4.65886	1.85993
6	Suinong No.10	0.56	III	0.493128	1.02958	1.93473	0.888942
7	Suinong No.41	0.62	II	0.624955	0.822338	3.24535	1.38228
8	Dongnong No.56	0.76	II	0.435878	1.64659	6.4203	3.69304
9	Suiwuxingdou No.2	0.61	II	0.235846	1.38755	4.68772	2.23893
10	Dongsheng No.12	0.73	II	0.129586	1.33063	1.59775	0.814495
11	Dongsheng No.23	0.64	II	0.381291	1.51379	4.21769	1.7135
12	Beidou No.31	0.7	II	0.286704	0.824733	2.04531	1.03232
13	Henong No.67	0.47	III	0.184587	0.893472	2.32616	1.0676
14	Suinong No.30	0.61	II	0.219606	1.19153	4.9006	2.84767
15	Jidadou No.2	0.73	II	0.104399	0.558306	2.20559	1.0676
16	Dongsheng No.101	0.61	II	1.14503	1.29505	2.78867	1.07654
17	Dongnong No.63	0.31	IV	0.138158	0.86753	0.154771	0.236095
18	Henong No.92	0.66	II	0.249092	0.957331	4.80566	1.85993
19	Dongsheng No.5	0.72	II	0.116494	1.14206	1.97464	0.945802
20	Hefeng No.7	0.68	II	0.202394	1.46494	3.08744	1.40237
21	Dongnong No.55	0.65	II	0.355457	1.31161	2.83696	1.07654
22	Heinong No.44	0.42	III	0.468816	1.16136	2.21989	1.03232
23	Beidou No.26	0.66	II	0.194117	1.28739	3.94426	1.52298
24	Kenjian No.35	0.67	II	0.384176	1.99143	6.99229	2.84767
25	Dongnong No.47	0.69	II	0.659722	1.42738	4.48527	2.23893
26	Heinong No.63	0.62	II	0.309736	1.46918	3.29136	1.52298
27	Giyu No.93	0.52	III	0.5145	1.21534	2.61736	1.0676
28	Haojiang No.1	0.69	II	0.297999	1.10183	2.02701	0.945802
29	Dongsheng No.17	0.59	III	0.531831	1.64877	3.04495	1.13725
30	Heihe No.50	0.63	II	0.990896	1.19945	4.82793	3.00112
31	Dongnong No.60	0.71	II	0.475509	0.778987	0.23012	0.304084
32	Dongsheng No.18	0.57	III	1.04318	0.880293	0.349262	0.470209
33	Henong No.97	0.7	II	0.765518	0.851986	0.680635	0.767679
34	Heinong No.48	0.54	III	0.685226	0.933127	0.357518	0.474198
35	Kennong No.33	0.45	III	0.937581	0.772721	0.280263	0.364598
36	Hefeng No.57	0.42	III	0.842981	0.598316	0.0812391	0.135185
37	Dongnong No.42C	0.49	III	0.861045	0.67331	0.277648	0.358456
38	Ke 4430-20	0.57	III	0.849425	0.942224	0.218863	0.283622
39	Heinong No.26	0.54	III	0.620723	0.79825	0.170334	0.242149
40	Dongsheng No.1	0.79	II	0.327444	0.833619	0.29216	0.368317
41	Henong No.63	0.76	III	1.18747	0.858527	0.432441	0.639301
42	Jiyv No.203	0.69	II	1.41207	1.11712	0.309149	0.424701
43	Jiyv No.406	0.58	III	1.74266	0.709187	0.158513	0.242149
44	Pingandou No.8	0.7	II	0.75054	0.993703	0.206074	0.268485
45	Dongsheng No.105	0.63	II	0.432226	0.867159	0.214681	0.278153
46	Jiyv No.86	0.42	III	0.990347	0.596393	0.112764	0.193624
47	H9	0.68	II	0.413846	1.06564	0.171553	0.243374
48	Hefeng No.50	0.41	III	0.453906	0.996018	0.217462	0.278153
49	Suinong No.14	0.58	III	1.11228	1.02501	0.529663	0.73901
50	Heihe No.49	0.41	III	1.4912	1.04118	0.190772	0.247393
51	Ha13-2089	0.59	III	0.501223	0.906616	0.363131	0.474198
52	Jiyv No.64	0.72	II	1.66101	0.974775	0.59638	0.745505
53	Heihe No.10	0.54	III	1.3914	1.06536	0.296208	0.368317
54	Hefeng No.56	0.65	II	0.568206	1.02383	0.269375	0.342912
55	Heinong No.35	0.7	II	0.630505	0.664479	0.230158	0.309969
56	Heinong No.68	0.52	III	0.755088	0.565498	0.0959656	0.144457
57	Suinong No.35	0.7	II	0.675301	0.886015	0.245322	0.334685
58	Heihe No.41	0.52	III	0.39119	0.906602	0.19909	0.259493
59	Heihe No.51	0.54	III	0.753589	1.08905	0.411307	0.593021
60	Suinong No.49	0.64	II	0.517306	0.843661	0.336091	0.45387
61	Dongnong No.44	0.56	III	0.699519	0.629435	0.196234	0.259106
62	Beifeng No.9	0.5	III	1.04816	0.814602	0.154771	0.230497
63	Hefeng No.52	0.63	II	1.45882	0.710873	0.227486	0.302459
64	Dongsheng No.10	0.69	II	0.87027	1.06518	0.239469	0.330452
65	Heihe No.46	0.58	III	0.977884	0.87387	0.385383	0.494362
66	Ke 14-758	0.67	II	0.903773	0.917071	0.350977	0.47284
67	Ke 09-95	0.7	II	0.789742	0.833175	0.131831	0.20135
68	Heinong No.51	0.65	II	0.786165	0.75077	0.304179	0.383329
69	Suinong No.27	0.83	I	1.58919	0.943165	0.674024	0.759984
70	Jiyv No.508	0.71	II	2.31863	1.03147	0.382773	0.494362
71	Henong No.62	0.65	II	0.408335	0.990413	0.227921	0.304061
72	Heinong No.53	0.64	II	1.09978	1.02283	0.22047	0.288374
73	Suinong No.53	0.66	II	0.971981	0.934451	0.436043	0.679693
74	Heihe No.53	0.64	II	0.414853	1.07025	0.33544	0.451599
75	Ke 014-732	0.49	III	0.416733	0.484847	0.0913036	0.135185
76	Ha12-4891	0.73	II	0.614836	0.843633	0.254715	0.342912
77	mopcearrow	0.6	II	1.46192	0.772929	0.175233	0.247088
78	Mengdou No.36	0.64	II	1.41606	1.15936	0.443939	0.68734
79	Gimox-46	0.71	II	1.25539	1.17871	0.320849	0.431631
80	Heinong No.59	0.59	III	0.493998	0.7415	0.334001	0.42796
81	Dongnong No.50	0.32	IV	0.243079	0.687264	0.0690903	0.128453
82	Ha13-1613	0.66	II	0.575205	0.800143	0.383675	0.533263
83	Jiyv No.67	0.65	II	1.2777	1.0276	0.49623	0.73901
84	Heinong No.64	0.6	II	0.370173	1.03007	0.206802	0.268485
85	Heihe No.30	0.63	II	0.552013	1.36153	0.220648	0.290074
86	Jidadou No.1	0.78	II	1.34389	1.31811	0.417247	0.638345
87	Heihe No.48	0.66	II	0.240436	0.380086	0.0811368	0.134202
88	Heinong No.69	0.53	III	1.47089	1.14181	0.237253	0.330452
89	Dongsheng No.102	0.59	III	1.88466	0.934853	0.317375	0.42796
90	Zhonglong No.608	0.51	III	1.80049	1.43838	0.308812	0.423729
91	Dengke No.1	0.59	III	0.554204	1.29104	0.195599	0.247393
92	Changnong No.20	0.75	II	2.02482	1.27113	0.473174	0.68734
93	Beidou No.43	0.57	III	0.531196	1.2691	0.475226	0.705109
94	Hailunduludou	0.61	II	2.78613	1.14144	0.433224	0.641026
95	Kennong No.32	0.36	IV	0.169195	0.477844	0.199941	0.266539
96	Beidou No.10	0.38	IV	0.599901	1.1828	0.202625	0.261733
97	Suinong No.37	0.52	III	0.465313	0.789657	0.120663	0.200793
98	HLT8-Heihe No.13	0.55	III	0.968507	1.03894	0.230661	0.311576
99	Henong No.61	0.68	II	1.02169	1.2204	0.399483	0.533263
100	Jiashi A	0.59	III	1.15409	0.886638	0.793609	0.814495
101	Shengdou No.44	0.65	II	0.357819	0.904201	0.300524	0.374671
102	Dongnong No.48	0.67	II	1.21741	1.13344	0.409187	0.569895
103	Heihe No.27	0.65	II	0.945418	1.01245	0.270055	0.356783
104	Ha12-4547	0.66	II	0.842761	1.06261	0.710777	0.814495
105	Beijiang No.1	0.68	II	0.469082	1.21408	0.358047	0.488345
106	Kenfeng No.22	0.75	II	0.563729	1.02733	0.404603	0.569895
107	Suinong No.28	0.66	II	0.639736	0.93621	0.22853	0.304061
108	Jiyv No.554	0.74	II	2.47928	0.733198	0.696086	0.785392
109	Jiyv No.407	0.67	II	1.18116	0.629273	0.399483	0.540807
110	Jiyv No.303	0.63	II	1.10042	0.67844	0.34282	0.47284
111	Jiyv No.206	0.46	III	1.66555	0.612655	0.227463	0.298403
112	Suinong No.52	0.68	II	0.378585	0.446051	1.93473	0.835376
113	Kendou No.39	0.67	II	0.328675	0.514977	0.137845	0.213056
114	Heinong No.61	0.61	II	0.270759	0.468047	0.363131	0.491033
115	Jiamidou No.6	0.39	IV	0.538146	1.07823	0.0966447	0.135185
116	Liaodou No.32	0.46	III	0.560563	0.431281	0.0601648	0.103949
117	Hefeng No.45	0.72	II	0.286206	0.420014	0.195977	0.257522
118	Rundou No.1	0.55	III	0.204167	0.615231	0.174594	0.247088
119	Haojiang No.13	0.47	III	0.209807	0.354835	0.122694	0.20135
120	Hejiao IV13-333	0.38	IV	0.232263	0.323686	0.0526761	0.096268
121	convad	0.6	II	1.20211	0.50792	0.342753	0.47284
122	Kendou No.40	0.76	II	0.23841	0.382284	0.249706	0.341057
123	Kenfeng No.20	0.7	II	0.253736	0.56987	0.199941	0.261733
124	Suinong No.39	0.73	II	0.222747	0.305459	0.0952233	0.134202
125	Suinong No.32	0.64	II	0.178602	0.424068	0.197418	0.259493
126	Dongsheng No.16	0.63	II	0.54165	0.447959	0.122185	0.20135
127	Henong No.85	0.5	III	0.186055	0.645621	0.11405	0.193624
128	Hefeng No.41	0.41	III	0.138598	0.422014	0.0512967	0.0989307
129	Dongsheng No.104	0.56	III	1.32127	0.488288	0.236559	0.311576
130	Kenfneg No.13	0.66	II	0.161218	0.476169	0.11392	0.200793
131	Kennong No.33	0.43	III	0.411441	0.704492	3.24535	1.38228
132	1428	0.28	IV	0.101492	0.37354	0.0512545	0.101894
133	Henong No.69	0.56	II	0.573324	0.36725	0.197418	0.259493
134	Hefeng No.25	0.46	III	0.351311	0.440816	0.0462195	0.0854782
135	Suinong No.75	0.36	IV	0.150309	0.466806	0.107792	0.185633
136	Heihe No.24	0.45	III	0.231708	0.477461	0.0594172	0.103949
137	Jiyv No.299	0.75	II	0.55761	0.414227	0.0676063	0.128453
138	Xindadou No.8	0.54	III	0.836501	0.706733	0.17791	0.247393
139	Heihe No.36	0.25	IV	0.106919	0.487246	0.0605674	0.116869
140	Suinong No.82	0.34	IV	0.161483	0.363632	0.0903581	0.134202

## Sheet: Table S2
Table S2 Primers used in the present study
Primer name	Sequence (5'-3')
Glyma.04G044900-NF	TCTGCCAAAAGACGTTCCCA
Glyma.04G044900-NR	GAAAAGCCGGGAGGTTCAGA
Glyma.10G058300-NF	TCTGGTTTAAGCCAACCCCC
Glyma.10G058300-NR	AATGTCTGGCAAGCTGTGGA
Glyma.11G242200-NF	GCGCGATCTTGAACGAAGAC
Glyma.11G242200-NR	ACAGTACCATTGCAGGGTCG
Glyma.15G263700-NF	GGCATCTGCTGCCACTAACT
Glyma.15G263700-NR	CCATGATCAAGGGGTGGCTT
Glyma.16G199100-NF	GCTCTTCGCCACCGTATTCT
Glyma.16G199100-NR	CAGTCAGTGCAACAGTCCCA
Glyma.19G159400-NF	GGCAGAGAGCTCACACTGTT
Glyma.19G159400-NR	ATGCGGTTCTCATTGGTCGT
Glyma.19G161100-NF	GATGAGTCTGCCACCACTGT
Glyma.19G161100-NR	GCTCTCTTCTCCAACGCTCT
Glyma.20G128100-NF	GGGGTGACCAAGTCACGAAT
Glyma.20G128100-NR	TTCCACTTGAGCGCGTTTTG
Glyma.20G129600-NF	CTGCATGCAAAGCAATCCCT
Glyma.20G129600-NR	CACCCACCAGTGCTGTTACT
GmActin-NF	GGAAGCTTCAGGCATTCACG
GmActin-NR	TCTCTCCGGTGGTGCTACAA

## Sheet: Table S3
Table S3 Significantly associated SNPs for soybean salt tolerance
Trait	Marker	SNP category	Alternate	Reference	Chromosome	Position	-log10(P)
LA-DTIv	Gm01:53426066	intergenic	G	A	1	53426066	3.00943
LA-DTIv	Gm01:53496847	intronic	A	G	1	53496847	3.03836
LA-DTIv	Gm01:55108277	synonymous SNV	A	G	1	55108277	3.05686
LA-DTIv	Gm04:12050239	intergenic	C	A	4	12050239	3.75262
LA-DTIv	Gm04:3298302	intergenic	C	T	4	3298302	3.24928
LA-DTIv	Gm04:3588887	synonymous SNV	T	A	4	3588887	3.59688
LA-DTIv	Gm04:4057525	synonymous SNV	T	C	4	4057525	3.47804
LA-DTIv	Gm05:30462795	intergenic	C	T	5	30462795	3.58961
LA-DTIv	Gm06:50355025	intergenic	T	G	6	50355025	3.09204
LA-DTIv	Gm09:6811430	intergenic	A	G	9	6811430	3.55312
LA-DTIv	Gm10:41250185	UTR3	A	C	10	41250185	4.18933
LA-DTIv	Gm10:41291189	downstream	T	C	10	41291189	3.36144
LA-DTIv	Gm10:41299558	UTR5	T	A	10	41299558	3.36144
LA-DTIv	Gm10:41306635	intronic	A	G	10	41306635	4.18933
LA-DTIv	Gm10:41312930	UTR3	G	A	10	41312930	4.18933
LA-DTIv	Gm10:41316525	intronic	T	C	10	41316525	3.36144
LA-DTIv	Gm10:41318536	UTR3	C	G	10	41318536	3.36144
LA-DTIv	Gm10:41337463	upstream	G	A	10	41337463	4.18933
LA-DTIv	Gm10:41371943	synonymous SNV	A	G	10	41371943	3.05478
LA-DTIv	Gm10:48720439	upstream	C	T	10	48720439	3.36287
LA-DTIv	Gm10:5062595	upstream	C	T	10	5062595	3.89062
LA-DTIv	Gm10:5073815	intergenic	T	C	10	5073815	3.89062
LA-DTIv	Gm10:5084898	upstream	C	T	10	5084898	3.89062
LA-DTIv	Gm10:5173457	UTR3	T	C	10	5173457	3.89062
LA-DTIv	Gm10:5188625	UTR5	C	T	10	5188625	3.89062
LA-DTIv	Gm10:5313221	synonymous SNV	C	A	10	5313221	3.88756
LA-DTIv	Gm10:5337835	intergenic	C	T	10	5337835	3.89062
LA-DTIv	Gm11:32366214	UTR5	A	T	11	32366214	3.24545
LA-DTIv	Gm11:32376819	synonymous SNV	A	G	11	32376819	3.40025
LA-DTIv	Gm11:32384787	intronic	T	A	11	32384787	3.66156
LA-DTIv	Gm11:32386578	synonymous SNV	T	C	11	32386578	3.24545
LA-DTIv	Gm11:32391466	synonymous SNV	A	G	11	32391466	3.24545
LA-DTIv	Gm11:32397433	intergenic	T	C	11	32397433	3.24545
LA-DTIv	Gm11:32402605	synonymous SNV	T	G	11	32402605	3.24545
LA-DTIv	Gm11:33630597	UTR3	T	G	11	33630597	3.49745
LA-DTIv	Gm11:5900170	synonymous SNV	C	T	11	5900170	3.18597
LA-DTIv	Gm13:18250495	synonymous SNV	A	C	13	18250495	3.51365
LA-DTIv	Gm16:34649026	synonymous SNV	G	C	16	34649026	3.70325
LA-DTIv	Gm16:9498730	intergenic	A	G	16	9498730	3.15992
LA-DTIv	Gm17:2273207	downstream	A	C	17	2273207	3.58167
LA-DTIv	Gm17:30274733	intergenic	T	C	17	30274733	3.09073
LA-DTIv	Gm17:33729321	intergenic	G	A	17	33729321	3.0308
LA-DTIv	Gm18:15560596	UTR3	G	A	18	15560596	3.63506
LA-DTIv	Gm18:2086939	intergenic	G	A	18	2086939	3.05924
LA-DTIv	Gm18:760986	intronic	C	T	18	760986	3.13043
LA-DTIv	Gm19:3781447	UTR5	A	G	19	3781447	3.15209
LA-DTIv	Gm20:35654431	intergenic	G	A	20	35654431	3.73561
LA-DTIv	Gm20:35691415	UTR3	A	G	20	35691415	3.61122
LA-DTIv	Gm20:35757513	synonymous SNV	A	G	20	35757513	3.24072
LA-DTIv	Gm20:35773329	UTR5	C	T	20	35773329	3.28959
LA-DTIv	Gm20:35774678	intergenic	T	G	20	35774678	3.28959
LA-DTIv	Gm20:35779800	intergenic	G	A	20	35779800	4.0523
LA-DTIv	Gm20:35786679	intergenic	G	A	20	35786679	4.01523
LA-DTIv	Gm20:35796837	intergenic	C	T	20	35796837	4.01523
LA-DTIv	Gm20:35810349	synonymous SNV	G	T	20	35810349	4.01523
LA-DTIv	Gm20:35821937	intergenic	T	G	20	35821937	3.32681
LA-DTIv	Gm20:35828042	nonsynonymous SNV	G	C	20	35828042	5.34231
LA-DTIv	Gm20:35958147	intergenic	T	C	20	35958147	5.96944
LA-DTIv	Gm20:35970321	intergenic	A	G	20	35970321	4.90229
LA-DTIv	Gm20:35975492	synonymous SNV	C	T	20	35975492	5.3642
LA-DTIv	Gm20:35976109	intronic	A	C	20	35976109	5.3642
LA-DTIv	Gm20:36009999	upstream	A	G	20	36009999	4.48653
LA-DTIv	Gm20:36015283	intergenic	G	C	20	36015283	5.3642
LA-DTIv	Gm20:36076731	intronic	T	C	20	36076731	5.3642
LA-DTIv	Gm20:36088187	intronic	T	C	20	36088187	5.23128
LA-DTIv	Gm20:36154978	downstream	A	C	20	36154978	3.13296
LA-DTIv	Gm20:36177289	intergenic	T	A	20	36177289	3.13296
LA-DTIv	Gm20:36321103	intronic	A	T	20	36321103	4.09512
LA-DTIv	Gm20:36329174	intergenic	G	A	20	36329174	3.67768
LA-DTIv	Gm20:36332718	intergenic	T	C	20	36332718	3.70777
LA-DTIv	Gm20:36344177	synonymous SNV	G	T	20	36344177	3.79825
LA-DTIv	Gm20:36352693	synonymous SNV	C	T	20	36352693	4.87821
LA-DTIv	Gm20:36366377	UTR3	A	T	20	36366377	4.93416
LA-DTIv	Gm20:36461144	downstream	G	A	20	36461144	3.28758
LA-DTIv	Gm20:36570542	intergenic	A	C	20	36570542	3.57174
LA-DTIv	Gm20:36606992	synonymous SNV	C	A	20	36606992	3.53744
LA-DTIv	Gm20:36621250	intergenic	C	A	20	36621250	3.53744
LA-DTIv	Gm20:36641977	synonymous SNV	G	A	20	36641977	3.49588
LA-DTIv	Gm20:36695741	intronic	G	A	20	36695741	5.03694
LA-DTIv	Gm20:36699830	UTR3	G	A	20	36699830	3.53744
LA-DTIv	Gm20:36702611	synonymous SNV	G	A	20	36702611	3.53744
LA-DTIv	Gm20:36715934	intronic	G	C	20	36715934	3.53744
LA-DTIv	Gm20:36724538	upstream	G	A	20	36724538	5.03694
LA-DTIv	Gm20:36732247	upstream	G	A	20	36732247	5.03694
LA-DTIv	Gm20:36744858	intergenic	C	T	20	36744858	3.47616
LA-DTIv	Gm20:36756919	upstream	T	C	20	36756919	4.69923
LA-DTIv	Gm20:36768390	intergenic	C	G	20	36768390	3.53744
LA-DTIv	Gm20:36788889	intronic	C	T	20	36788889	3.53744
LA-DTIv	Gm20:36823413	synonymous SNV	G	A	20	36823413	5.63671
LA-DTIv	Gm20:36868573	synonymous SNV	A	T	20	36868573	3.3591
LA-DTIv	Gm20:36877549	synonymous SNV	A	T	20	36877549	3.53744
LA-DTIv	Gm20:36940028	splicing	A	G	20	36940028	3.74373
LA-DTIv	Gm20:36945843	UTR5	T	C	20	36945843	3.53744
LA-DTIv	Gm20:36957568	downstream	A	G	20	36957568	3.53744
LA-DTIv	Gm20:36973722	UTR5	G	T	20	36973722	3.53744
LA-DTIv	Gm20:36988743	upstream	G	C	20	36988743	3.53744
LA-DTIv	Gm20:36994805	intergenic	T	A	20	36994805	3.53744
LA-DTIv	Gm20:37000441	upstream	G	C	20	37000441	3.36287
LA-DTIv	Gm20:37016269	synonymous SNV	A	G	20	37016269	3.36287
LA-DTIv	Gm20:37036295	downstream	G	C	20	37036295	3.36287
LA-DTIv	Gm20:37037094	downstream	G	A	20	37037094	3.36287
LA-DTIv	Gm20:37046302	intergenic	A	G	20	37046302	3.53744
LA-DTIv	Gm20:37078097	UTR3	G	A	20	37078097	3.11171
LA-DTIv	Gm20:37173286	intergenic	A	C	20	37173286	3.11171
LA-DTIv	Gm20:37185025	synonymous SNV	A	G	20	37185025	3.11171
LA-DTIv	Gm20:37194778	intergenic	A	C	20	37194778	3.11171
LA-DTIv	Gm20:37195386	intergenic	C	A	20	37195386	3.11171
LA-DTIv	Gm20:37209737	synonymous SNV	A	G	20	37209737	3.16629
PH-DTIv	Gm02:10804164	UTR5	T	C	2	10804164	3.74603
PH-DTIv	Gm02:10995011	intergenic	G	T	2	10995011	3.11057
PH-DTIv	Gm02:11801602	intronic	G	A	2	11801602	3.22092
PH-DTIv	Gm02:25742794	intergenic	T	C	2	25742794	3.70941
PH-DTIv	Gm02:7163427	intergenic	C	T	2	7163427	3.36575
PH-DTIv	Gm02:7622430	intronic	A	G	2	7622430	3.13678
PH-DTIv	Gm02:7631095	intergenic	A	C	2	7631095	3.13678
PH-DTIv	Gm02:7667227	intergenic	G	A	2	7667227	3.13678
PH-DTIv	Gm02:7671176	intergenic	A	G	2	7671176	3.13678
PH-DTIv	Gm02:7702874	intergenic	A	G	2	7702874	3.13678
PH-DTIv	Gm02:8501084	upstream;downstream	T	C	2	8501084	3.2315
PH-DTIv	Gm02:8512282	intergenic	T	C	2	8512282	3.2315
PH-DTIv	Gm02:8525264	upstream	A	G	2	8525264	3.45821
PH-DTIv	Gm02:8596711	intronic	C	A	2	8596711	3.02016
PH-DTIv	Gm02:8600819	UTR5	T	A	2	8600819	3.45821
PH-DTIv	Gm02:8611037	intergenic	G	A	2	8611037	3.45821
PH-DTIv	Gm02:8616323	upstream	G	A	2	8616323	3.45821
PH-DTIv	Gm02:8626991	intergenic	G	C	2	8626991	3.45821
PH-DTIv	Gm04:14760569	downstream	T	C	4	14760569	4.38095
PH-DTIv	Gm04:14962250	intergenic	T	C	4	14962250	4.36961
PH-DTIv	Gm04:51225534	downstream	G	T	4	51225534	3.04007
PH-DTIv	Gm06:3129592	intergenic	A	G	6	3129592	3.16747
PH-DTIv	Gm06:47283124	intergenic	G	A	6	47283124	3.08724
PH-DTIv	Gm09:36178542	intergenic	G	A	9	36178542	3.19457
PH-DTIv	Gm09:36458066	intergenic	C	A	9	36458066	3.19457
PH-DTIv	Gm09:7062517	synonymous SNV	T	C	9	7062517	3.49806
PH-DTIv	Gm09:7120808	synonymous SNV	G	A	9	7120808	5.09104
PH-DTIv	Gm10:24710598	intergenic	A	G	10	24710598	3.22154
PH-DTIv	Gm10:36885614	intergenic	A	G	10	36885614	3.30837
PH-DTIv	Gm15:45601370	intergenic	T	C	15	45601370	3.14596
PH-DTIv	Gm15:49097656	intergenic	C	A	15	49097656	3.02007
PH-DTIv	Gm15:49488731	downstream	T	G	15	49488731	4.63376
PH-DTIv	Gm15:49508561	intergenic	G	A	15	49508561	4.63376
PH-DTIv	Gm15:49522716	intronic	A	G	15	49522716	3.78662
PH-DTIv	Gm15:49526636	UTR3	G	T	15	49526636	3.78662
PH-DTIv	Gm15:49534334	UTR3	A	T	15	49534334	3.95691
PH-DTIv	Gm15:49537306	intergenic	A	G	15	49537306	3.78107
PH-DTIv	Gm15:49541508	intergenic	T	C	15	49541508	3.78107
PH-DTIv	Gm15:49547765	intergenic	T	C	15	49547765	3.78107
PH-DTIv	Gm15:49551036	intergenic	A	G	15	49551036	3.78107
PH-DTIv	Gm15:49559191	intronic	T	C	15	49559191	3.3005
PH-DTIv	Gm15:49563983	intronic	T	C	15	49563983	4.34118
PH-DTIv	Gm15:49582132	UTR5	G	C	15	49582132	4.34118
PH-DTIv	Gm15:49587660	intergenic	G	A	15	49587660	3.31686
PH-DTIv	Gm15:49603743	intergenic	T	C	15	49603743	3.3005
PH-DTIv	Gm15:49630767	synonymous SNV	T	C	15	49630767	4.79361
PH-DTIv	Gm15:49633028	intergenic	G	A	15	49633028	4.34118
PH-DTIv	Gm15:49640970	synonymous SNV	G	T	15	49640970	3.26749
PH-DTIv	Gm15:49644097	synonymous SNV	C	T	15	49644097	4.34118
PH-DTIv	Gm15:49655283	intronic	T	C	15	49655283	4.79361
PH-DTIv	Gm15:49698105	upstream	A	G	15	49698105	3.3005
PH-DTIv	Gm15:49708002	intergenic	T	A	15	49708002	3.3005
PH-DTIv	Gm15:49710598	intergenic	A	G	15	49710598	3.3005
PH-DTIv	Gm15:49714298	intergenic	A	G	15	49714298	3.3005
PH-DTIv	Gm15:49727153	intergenic	A	G	15	49727153	4.79361
PH-DTIv	Gm15:49729603	intergenic	A	C	15	49729603	3.3005
PH-DTIv	Gm15:49733535	intronic	C	A	15	49733535	4.34118
PH-DTIv	Gm15:49738395	intergenic	C	T	15	49738395	4.34118
PH-DTIv	Gm15:49768157	intergenic	C	G	15	49768157	3.29301
PH-DTIv	Gm15:49785222	intergenic	T	C	15	49785222	4.20511
PH-DTIv	Gm15:49798519	intergenic	G	A	15	49798519	4.20511
PH-DTIv	Gm15:49802647	intergenic	A	G	15	49802647	3.29301
PH-DTIv	Gm15:49814678	synonymous SNV	T	C	15	49814678	3.58771
PH-DTIv	Gm15:49821544	intronic	G	A	15	49821544	3.64422
PH-DTIv	Gm15:49839606	intergenic	C	T	15	49839606	3.58771
PH-DTIv	Gm15:49844620	intronic	G	A	15	49844620	3.36113
PH-DTIv	Gm16:11125196	intergenic	A	G	16	11125196	3.54049
PH-DTIv	Gm16:14237937	intergenic	A	G	16	14237937	3.15563
PH-DTIv	Gm20:18585460	intergenic	C	T	20	18585460	3.25302
PH-DTIv	Gm20:34452623	synonymous SNV	G	A	20	34452623	3.49647
PH-DTIv	Gm20:34568252	intergenic	T	A	20	34568252	3.53407
SDW-DTIv	Gm01:51808744	UTR3	A	T	1	51808744	3.16338
SDW-DTIv	Gm02:13096374	downstream	G	A	2	13096374	3.58384
SDW-DTIv	Gm02:1527027	upstream	T	C	2	1527027	3.82836
SDW-DTIv	Gm02:1539693	intergenic	C	A	2	1539693	3.21884
SDW-DTIv	Gm02:1544776	intronic	G	A	2	1544776	3.21884
SDW-DTIv	Gm02:1548780	synonymous SNV	T	C	2	1548780	3.02672
SDW-DTIv	Gm02:1553466	synonymous SNV	C	T	2	1553466	3.02672
SDW-DTIv	Gm02:1559363	synonymous SNV	C	G	2	1559363	3.82836
SDW-DTIv	Gm02:1562319	UTR3	G	A	2	1562319	3.02672
SDW-DTIv	Gm02:1578371	synonymous SNV	C	T	2	1578371	3.21884
SDW-DTIv	Gm02:1592379	downstream	T	A	2	1592379	3.21884
SDW-DTIv	Gm02:1593431	synonymous SNV	T	A	2	1593431	3.21884
SDW-DTIv	Gm02:1597115	synonymous SNV	A	G	2	1597115	3.21884
SDW-DTIv	Gm02:1599013	synonymous SNV	A	T	2	1599013	3.82836
SDW-DTIv	Gm02:1605253	synonymous SNV	A	T	2	1605253	3.21884
SDW-DTIv	Gm02:1637845	intergenic	A	G	2	1637845	3.21884
SDW-DTIv	Gm02:1648938	intergenic	C	T	2	1648938	3.21884
SDW-DTIv	Gm02:1734308	intergenic	C	T	2	1734308	3.11515
SDW-DTIv	Gm02:17874334	intergenic	T	C	2	17874334	3.28905
SDW-DTIv	Gm02:21101862	intergenic	A	G	2	21101862	3.53295
SDW-DTIv	Gm02:254406	intergenic	C	T	2	254406	3.46899
SDW-DTIv	Gm02:26030432	intronic	G	T	2	26030432	3.879
SDW-DTIv	Gm02:26356306	splicing	A	G	2	26356306	3.62999
SDW-DTIv	Gm02:33875745	intergenic	C	T	2	33875745	4.33663
SDW-DTIv	Gm04:14760569	downstream	T	C	4	14760569	3.73862
SDW-DTIv	Gm04:14962250	intergenic	T	C	4	14962250	3.23866
SDW-DTIv	Gm04:23554662	intergenic	T	C	4	23554662	4.55362
SDW-DTIv	Gm06:48629953	synonymous SNV	T	C	6	48629953	3.99585
SDW-DTIv	Gm06:6634404	intronic	A	G	6	6634404	6.79194
SDW-DTIv	Gm07:27211925	intergenic	A	G	7	27211925	5.27643
SDW-DTIv	Gm07:42101513	UTR3	A	G	7	42101513	6.23324
SDW-DTIv	Gm08:24086563	intergenic	G	A	8	24086563	3.34711
SDW-DTIv	Gm08:27315179	intergenic	C	T	8	27315179	3.82754
SDW-DTIv	Gm08:34468030	intergenic	C	T	8	34468030	3.54176
SDW-DTIv	Gm09:14539875	intergenic	A	C	9	14539875	5.71956
SDW-DTIv	Gm09:38759387	intergenic	T	C	9	38759387	3.02767
SDW-DTIv	Gm10:11993023	synonymous SNV	T	G	10	11993023	3.12594
SDW-DTIv	Gm10:13493014	intergenic	A	G	10	13493014	4.66821
SDW-DTIv	Gm11:29325344	intergenic	C	T	11	29325344	3.38912
SDW-DTIv	Gm12:22021119	intergenic	C	A	12	22021119	3.13137
SDW-DTIv	Gm12:4126210	synonymous SNV	A	G	12	4126210	3.50045
SDW-DTIv	Gm12:8350363	intronic	C	T	12	8350363	4.81662
SDW-DTIv	Gm13:7648419	intergenic	G	A	13	7648419	3.16644
SDW-DTIv	Gm14:37596821	intergenic	T	C	14	37596821	3.95472
SDW-DTIv	Gm14:37996257	intergenic	A	C	14	37996257	3.76652
SDW-DTIv	Gm15:13538951	upstream	C	A	15	13538951	3.33369
SDW-DTIv	Gm15:6861171	UTR3	T	C	15	6861171	3.14947
SDW-DTIv	Gm15:6866893	intergenic	G	C	15	6866893	3.13947
SDW-DTIv	Gm15:6872329	synonymous SNV	C	A	15	6872329	3.13947
SDW-DTIv	Gm15:6877848	intergenic	C	T	15	6877848	3.13947
SDW-DTIv	Gm15:6884241	intronic	A	C	15	6884241	3.13947
SDW-DTIv	Gm15:6900476	intergenic	T	A	15	6900476	3.13947
SDW-DTIv	Gm15:6905268	intergenic	T	G	15	6905268	3.13947
SDW-DTIv	Gm15:6991596	intergenic	A	C	15	6991596	3.13947
SDW-DTIv	Gm15:6997677	intergenic	T	C	15	6997677	3.13947
SDW-DTIv	Gm15:7068549	synonymous SNV	G	T	15	7068549	3.13947
SDW-DTIv	Gm15:8148845	synonymous SNV	G	A	15	8148845	3.01874
SDW-DTIv	Gm16:35916401	synonymous SNV	C	T	16	35916401	3.74463
SDW-DTIv	Gm16:36012669	intronic	G	T	16	36012669	3.09757
SDW-DTIv	Gm16:36013199	intronic	G	A	16	36013199	3.11136
SDW-DTIv	Gm16:36018736	intronic	T	G	16	36018736	3.11136
SDW-DTIv	Gm16:36019648	intronic	T	G	16	36019648	3.11136
SDW-DTIv	Gm16:36019961	intronic	A	G	16	36019961	3.11136
SDW-DTIv	Gm16:36020046	intronic	A	G	16	36020046	3.11136
SDW-DTIv	Gm16:36033697	synonymous SNV	T	C	16	36033697	3.11136
SDW-DTIv	Gm16:36046290	intronic	G	A	16	36046290	3.11136
SDW-DTIv	Gm16:36050536	intergenic	G	A	16	36050536	3.11136
SDW-DTIv	Gm16:36055848	synonymous SNV	A	G	16	36055848	3.11136
SDW-DTIv	Gm16:36058487	synonymous SNV	G	A	16	36058487	3.11136
SDW-DTIv	Gm16:36085033	upstream;downstream	G	A	16	36085033	3.11136
SDW-DTIv	Gm16:36100116	intergenic	C	A	16	36100116	3.12136
SDW-DTIv	Gm16:36154637	synonymous SNV	G	A	16	36154637	3.11136
SDW-DTIv	Gm16:36170007	intergenic	T	C	16	36170007	3.11136
SDW-DTIv	Gm16:36214368	intergenic	T	C	16	36214368	3.11136
SDW-DTIv	Gm16:36227194	intergenic	C	A	16	36227194	3.11136
SDW-DTIv	Gm16:36259687	intergenic	T	C	16	36259687	3.35994
SDW-DTIv	Gm16:36410016	synonymous SNV	T	A	16	36410016	3.425
SDW-DTIv	Gm16:36441855	intronic	C	T	16	36441855	3.15691
SDW-DTIv	Gm16:36465444	synonymous SNV	C	T	16	36465444	3.26604
SDW-DTIv	Gm16:36586231	UTR3	G	A	16	36586231	3.52301
SDW-DTIv	Gm16:36682958	synonymous SNV	A	C	16	36682958	4.02297
SDW-DTIv	Gm16:36688654	synonymous SNV	G	A	16	36688654	4.02297
SDW-DTIv	Gm16:36696914	intronic	A	G	16	36696914	4.02297
SDW-DTIv	Gm16:36737094	intronic	C	T	16	36737094	3.07511
SDW-DTIv	Gm16:36849234	synonymous SNV	T	G	16	36849234	3.07511
SDW-DTIv	Gm16:36855525	downstream	T	C	16	36855525	3.45817
SDW-DTIv	Gm16:36885566	UTR5	A	C	16	36885566	3.07511
SDW-DTIv	Gm18:1648996	synonymous SNV	C	A	18	1648996	3.5678
SDW-DTIv	Gm18:16532507	synonymous SNV	G	A	18	16532507	3.69465
SDW-DTIv	Gm18:20383815	intergenic	T	C	18	20383815	4.80521
SDW-DTIv	Gm18:2191335	synonymous SNV	A	G	18	2191335	4.4492
SDW-DTIv	Gm19:26678549	intergenic	C	T	19	26678549	3.06865
SDW-DTIv	Gm20:25392209	intergenic	G	A	20	25392209	4.67553
SDW-DTIv	Gm20:25801145	intergenic	G	A	20	25801145	3.40966
SDW-DTIv	Gm20:45340883	synonymous SNV	T	C	20	45340883	3.47515
SFW-DTIv	Gm02:1527027	upstream	T	C	2	1527027	3.62501
SFW-DTIv	Gm02:1539693	intergenic	C	A	2	1539693	3.1325
SFW-DTIv	Gm02:1544776	intronic	G	A	2	1544776	3.1325
SFW-DTIv	Gm02:1559363	synonymous SNV	C	G	2	1559363	3.62501
SFW-DTIv	Gm02:1578371	synonymous SNV	C	T	2	1578371	3.1325
SFW-DTIv	Gm02:1592379	downstream	T	A	2	1592379	3.1325
SFW-DTIv	Gm02:1593431	synonymous SNV	T	A	2	1593431	3.1325
SFW-DTIv	Gm02:1597115	synonymous SNV	A	G	2	1597115	3.1325
SFW-DTIv	Gm02:1599013	synonymous SNV	A	T	2	1599013	3.62501
SFW-DTIv	Gm02:1605253	synonymous SNV	A	T	2	1605253	3.1325
SFW-DTIv	Gm02:1637845	intergenic	A	G	2	1637845	3.1325
SFW-DTIv	Gm02:1648938	intergenic	C	T	2	1648938	3.1325
SFW-DTIv	Gm02:17874334	intergenic	T	C	2	17874334	3.02279
SFW-DTIv	Gm02:18007882	intergenic	A	G	2	18007882	3.062
SFW-DTIv	Gm02:25946873	intergenic	C	T	2	25946873	3.02696
SFW-DTIv	Gm02:26030432	intronic	G	T	2	26030432	3.32656
SFW-DTIv	Gm02:26289056	intergenic	A	G	2	26289056	3.04278
SFW-DTIv	Gm02:26356306	splicing	A	G	2	26356306	3.32829
SFW-DTIv	Gm02:8525264	upstream	A	G	2	8525264	3.09073
SFW-DTIv	Gm02:8596711	intronic	C	A	2	8596711	3.01395
SFW-DTIv	Gm02:8600819	UTR5	T	A	2	8600819	3.09073
SFW-DTIv	Gm02:8611037	intergenic	G	A	2	8611037	3.09073
SFW-DTIv	Gm02:8616323	upstream	G	A	2	8616323	3.09073
SFW-DTIv	Gm02:8626991	intergenic	G	C	2	8626991	3.09073
SFW-DTIv	Gm04:23554662	intergenic	T	C	4	23554662	4.53121
SFW-DTIv	Gm06:49514470	synonymous SNV	T	C	6	49514470	3.38934
SFW-DTIv	Gm06:49530212	synonymous SNV	T	C	6	49530212	3.26956
SFW-DTIv	Gm06:6634404	intronic	A	G	6	6634404	4.43334
SFW-DTIv	Gm07:27211925	intergenic	A	G	7	27211925	5.38784
SFW-DTIv	Gm07:42101513	UTR3	A	G	7	42101513	3.70417
SFW-DTIv	Gm09:14539875	intergenic	A	C	9	14539875	3.96944
SFW-DTIv	Gm10:13493014	intergenic	A	G	10	13493014	3.26725
SFW-DTIv	Gm10:26951112	intergenic	C	T	10	26951112	3.08095
SFW-DTIv	Gm11:29325344	intergenic	C	T	11	29325344	3.25905
SFW-DTIv	Gm12:8350363	intronic	C	T	12	8350363	5.82076
SFW-DTIv	Gm15:13538951	upstream	C	A	15	13538951	3.07328
SFW-DTIv	Gm16:36259687	intergenic	T	C	16	36259687	3.01653
SFW-DTIv	Gm16:36278416	UTR5	T	C	16	36278416	3.08348
SFW-DTIv	Gm16:36287416	UTR5	G	A	16	36287416	3.05117
SFW-DTIv	Gm16:36410016	synonymous SNV	T	A	16	36410016	3.62724
SFW-DTIv	Gm16:36441855	intronic	C	T	16	36441855	3.14415
SFW-DTIv	Gm16:36465444	synonymous SNV	C	T	16	36465444	3.06604
SFW-DTIv	Gm16:36471151	synonymous SNV	G	A	16	36471151	3.28927
SFW-DTIv	Gm16:36586231	UTR3	G	A	16	36586231	3.20831
SFW-DTIv	Gm16:36682958	synonymous SNV	A	C	16	36682958	4.00708
SFW-DTIv	Gm16:36688654	synonymous SNV	G	A	16	36688654	4.00708
SFW-DTIv	Gm16:36696914	intronic	A	G	16	36696914	4.00708
SFW-DTIv	Gm16:36710889	synonymous SNV	T	G	16	36710889	3.03686
SFW-DTIv	Gm16:36737094	intronic	C	T	16	36737094	3.50622
SFW-DTIv	Gm16:36849234	synonymous SNV	T	G	16	36849234	3.50622
SFW-DTIv	Gm16:36855525	downstream	T	C	16	36855525	3.26204
SFW-DTIv	Gm16:36885566	UTR5	A	C	16	36885566	3.50622
SFW-DTIv	Gm16:36922486	synonymous SNV	T	C	16	36922486	3.10328
SFW-DTIv	Gm16:36926667	intronic	A	G	16	36926667	3.10328
SFW-DTIv	Gm18:1648996	synonymous SNV	C	A	18	1648996	3.29742
SFW-DTIv	Gm18:16532507	synonymous SNV	G	A	18	16532507	3.69263
SFW-DTIv	Gm18:20383815	intergenic	T	C	18	20383815	3.55947
SFW-DTIv	Gm18:50731316	synonymous SNV	T	G	18	50731316	3.66653
SFW-DTIv	Gm19:39866797	intergenic	C	A	19	39866797	3.02258
SFW-DTIv	Gm19:41980035	intergenic	T	C	19	41980035	3.43773
SFW-DTIv	Gm19:41984137	intergenic	A	T	19	41984137	3.04713
SFW-DTIv	Gm19:41988824	UTR5	G	C	19	41988824	3.43773
SFW-DTIv	Gm19:41992186	intronic	T	A	19	41992186	3.04713
SFW-DTIv	Gm19:41996583	downstream	C	T	19	41996583	3.06714
SFW-DTIv	Gm19:42004080	upstream	T	A	19	42004080	3.06714
SFW-DTIv	Gm19:42016158	UTR5	A	T	19	42016158	3.21547
SFW-DTIv	Gm19:42025090	synonymous SNV	C	T	19	42025090	3.23668
SFW-DTIv	Gm19:42042118	intergenic	A	G	19	42042118	3.23668
SFW-DTIv	Gm19:42046175	intronic	T	A	19	42046175	3.23668
SFW-DTIv	Gm19:42048212	synonymous SNV	T	C	19	42048212	3.21547
SFW-DTIv	Gm19:42066264	synonymous SNV	A	G	19	42066264	3.43773
SFW-DTIv	Gm19:42071497	intergenic	C	A	19	42071497	3.45773
SFW-DTIv	Gm19:42080369	intergenic	T	A	19	42080369	3.22839
SFW-DTIv	Gm19:42099594	UTR3	G	T	19	42099594	3.37601
SFW-DTIv	Gm19:42103596	synonymous SNV	C	A	19	42103596	3.43773
SFW-DTIv	Gm19:42106840	upstream	T	C	19	42106840	3.43773
SFW-DTIv	Gm19:42110952	synonymous SNV	A	G	19	42110952	3.47773
SFW-DTIv	Gm19:42127286	downstream	G	T	19	42127286	3.43773
SFW-DTIv	Gm19:42132009	upstream	C	A	19	42132009	3.13907
SFW-DTIv	Gm19:42140356	intronic	A	G	19	42140356	3.13907
SFW-DTIv	Gm19:42148503	downstream	A	T	19	42148503	3.43773
SFW-DTIv	Gm19:42156157	intergenic	A	G	19	42156157	3.43773
SFW-DTIv	Gm19:42161162	intronic	G	A	19	42161162	3.11847
SFW-DTIv	Gm19:42172300	UTR3	T	A	19	42172300	3.11847
SFW-DTIv	Gm19:42180039	intergenic	C	T	19	42180039	3.13907
SFW-DTIv	Gm19:42189574	intronic	A	C	19	42189574	3.43773
SFW-DTIv	Gm19:42199492	intronic	T	C	19	42199492	3.36584
SFW-DTIv	Gm19:42221859	UTR5	C	A	19	42221859	3.43773
SFW-DTIv	Gm19:42233967	intronic	T	C	19	42233967	3.47731
SFW-DTIv	Gm19:42370446	intergenic	T	C	19	42370446	3.00771
SFW-DTIv	Gm20:25801145	intergenic	G	A	20	25801145	3.02656
SNV: Single Nucleotide Variation

## Sheet: Table S4
Table S4 Pleiotropic SNPs associated with soybean salt tolerance
Marker	Alternate	Reference	Trait	Chromosome	Position	-log10(P)
Gm02:1527027	T	C	SFW-DTIv	2	1527027	3.62501
			SDW-DTIv	2	1527027	3.82836
Gm02:1539693	A	C	SFW-DTIv	2	1539693	3.1325
			SDW-DTIv	2	1539693	3.21884
Gm02:1544776	T	C	SFW-DTIv	2	1544776	3.1325
			SDW-DTIv	2	1544776	3.21884
Gm02:1559363	G	C	SFW-DTIv	2	1559363	3.62501
			SDW-DTIv	2	1559363	3.82836
Gm02:1578371	A	G	SFW-DTIv	2	1578371	3.1325
			SDW-DTIv	2	1578371	3.21884
Gm02:1592379	T	A	SFW-DTIv	2	1592379	3.1325
			SDW-DTIv	2	1592379	3.21884
Gm02:1593431	A	T	SFW-DTIv	2	1593431	3.1325
			SDW-DTIv	2	1593431	3.21884
Gm02:1597115	A	G	SFW-DTIv	2	1597115	3.1325
			SDW-DTIv	2	1597115	3.21884
Gm02:1599013	A	T	SFW-DTIv	2	1599013	3.62501
			SDW-DTIv	2	1599013	3.82836
Gm02:1605253	A	T	SFW-DTIv	2	1605253	3.1325
			SDW-DTIv	2	1605253	3.21884
Gm02:1637845	T	C	SFW-DTIv	2	1637845	3.1325
			SDW-DTIv	2	1637845	3.21884
Gm02:1648938	A	G	SFW-DTIv	2	1648938	3.1325
			SDW-DTIv	2	1648938	3.21884
Gm02:17874334	A	G	SFW-DTIv	2	17874334	3.02279
			SDW-DTIv	2	17874334	3.28905
Gm02:26030432	A	C	SFW-DTIv	2	26030432	3.32656
			SDW-DTIv	2	26030432	3.879
Gm02:26356306	A	G	SFW-DTIv	2	26356306	3.32829
			SDW-DTIv	2	26356306	3.62999
Gm02:8525264	A	G	PH-DTIv	2	8525264	3.45821
			SFW-DTIv	2	8525264	3.09073
Gm02:8596711	A	C	PH-DTIv	2	8596711	3.02016
			SFW-DTIv	2	8596711	3.01395
Gm02:8600819	A	T	PH-DTIv	2	8600819	3.45821
			SFW-DTIv	2	8600819	3.09073
Gm02:8611037	T	C	PH-DTIv	2	8611037	3.45821
			SFW-DTIv	2	8611037	3.09073
Gm02:8616323	T	C	PH-DTIv	2	8616323	3.45821
			SFW-DTIv	2	8616323	3.09073
Gm02:8626991	C	G	PH-DTIv	2	8626991	3.45821
			SFW-DTIv	2	8626991	3.09073
Gm04:14760569	A	G	PH-DTIv	4	14760569	4.38095
			SDW-DTIv	4	14760569	3.73862
Gm04:14962250	A	G	PH-DTIv	4	14962250	4.36961
			SDW-DTIv	4	14962250	3.23866
Gm04:23554662	A	G	SFW-DTIv	4	23554662	4.53121
			SDW-DTIv	4	23554662	4.55362
Gm06:6634404	A	G	SFW-DTIv	6	6634404	4.43334
			SDW-DTIv	6	6634404	6.79194
Gm07:27211925	T	C	SFW-DTIv	7	27211925	5.38784
			SDW-DTIv	7	27211925	5.27643
Gm07:42101513	T	C	SFW-DTIv	7	42101513	3.70417
			SDW-DTIv	7	42101513	6.23324
Gm09:14539875	T	G	SFW-DTIv	9	14539875	3.96944
			SDW-DTIv	9	14539875	5.71956
Gm10:13493014	A	G	SFW-DTIv	10	13493014	3.26725
			SDW-DTIv	10	13493014	4.66821
Gm11:29325344	A	G	SFW-DTIv	11	29325344	3.25905
			SDW-DTIv	11	29325344	3.38912
Gm12:8350363	A	G	SFW-DTIv	12	8350363	5.82076
			SDW-DTIv	12	8350363	4.81662
Gm15:13538951	T	G	SFW-DTIv	15	13538951	3.07328
			SDW-DTIv	15	13538951	3.33369
Gm16:36259687	T	C	SFW-DTIv	16	36259687	3.01653
			SDW-DTIv	16	36259687	3.35994
Gm16:36410016	T	A	SFW-DTIv	16	36410016	3.62724
			SDW-DTIv	16	36410016	3.425
Gm16:36441855	A	G	SFW-DTIv	16	36441855	3.14415
			SDW-DTIv	16	36441855	3.15691
Gm16:36465444	A	G	SFW-DTIv	16	36465444	3.06604
			SDW-DTIv	16	36465444	3.26604
Gm16:36586231	T	C	SFW-DTIv	16	36586231	3.20831
			SDW-DTIv	16	36586231	3.52301
Gm16:36682958	A	C	SFW-DTIv	16	36682958	4.00708
			SDW-DTIv	16	36682958	4.02297
Gm16:36688654	A	G	SFW-DTIv	16	36688654	4.00708
			SDW-DTIv	16	36688654	4.02297
Gm16:36696914	A	G	SFW-DTIv	16	36696914	4.00708
			SDW-DTIv	16	36696914	4.02297
Gm16:36737094	A	G	SFW-DTIv	16	36737094	3.50622
			SDW-DTIv	16	36737094	3.07511
Gm16:36849234	T	G	SFW-DTIv	16	36849234	3.50622
			SDW-DTIv	16	36849234	3.07511
Gm16:36855525	T	C	SFW-DTIv	16	36855525	3.26204
			SDW-DTIv	16	36855525	3.45817
Gm16:36885566	T	G	SFW-DTIv	16	36885566	3.50622
			SDW-DTIv	16	36885566	3.07511
Gm18:1648996	A	C	SFW-DTIv	18	1648996	3.29742
			SDW-DTIv	18	1648996	3.5678
Gm18:16532507	A	G	SFW-DTIv	18	16532507	3.69263
			SDW-DTIv	18	16532507	3.69465
Gm18:20383815	T	C	SFW-DTIv	18	20383815	3.55947
			SDW-DTIv	18	20383815	4.80521
Gm20:25801145	T	C	SFW-DTIv	20	25801145	3.02656
			SDW-DTIv	20	25801145	3.40966

## Sheet: Table S5
Table S5 Distribution of associated alleles in soybean germplasms with different salt tolerance
SNP	Salt sensitive accessions					Salt tolerance accessions					Non-elite allele	Elite allele
	Suinong No.32	Jiamidou No.6	Hejiao IV13-333	Heihe No.36	Suinong No.82	Jidadou No.1	Henong No.63	Changnong No.20	Jiyv No.67	Kendou No.40
Gm02:1559363	CC	CC	CC	CC	CC	GG	GG	GG	GG	GG	C	G
Gm02:7622430	GG	AA	AA	GG	AA	GG	GG	GG	GG	AA	A	G
Gm02:8600819	AA	AA	AA	AA	AA	TT	AA	AA	TT	TT	A	T
Gm10:41250185	CC	CC	CC	CC	AA	CC	AA	CC	CC	CC	C	A
Gm11:32384787	AA	AA	AA	AA	AA	AA	AA	TT	AA	TT	A	T
Gm15:6861171	CC	CC	CC	CC	CC	CC	TT	CC	CC	TT	C	T
Gm15:49630767	TT	TT	TT	TT	TT	CC	CC	CC	CC	CC	T	C
Gm15:49655283	TT	TT	TT	TT	TT	CC	CC	CC	CC	CC	T	C
Gm15:49798519	GG	GG	GG	GG	GG	AA	AA	AA	AA	AA	G	A
Gm16:36100116	AA	AA	AA	AA	AA	AA	AA	AA	AA	CC	A	C
Gm16:36170007	CC	CC	CC	CC	CC	CC	CC	CC	CC	TT	C	T
Gm16:36682958	CC	CC	CC	CC	CC	AA	CC	AA	CC	AA	C	A
Gm19:42110952	AA	GG	GG	GG	GG	GG	AA	GG	GG	GG	A	G
Gm19:42233967	TT	CC	CC	CC	CC	CC	TT	CC	CC	CC	T	C
Gm20:35779800	AA	AA	AA	AA	AA	GG	GG	GG	AA	AA	A	G
Gm20:35975492	TT	TT	TT	TT	TT	CC	CC	CC	CC	CC	T	C
Gm20:36366377	TT	TT	TT	TT	TT	AA	AA	AA	AA	AA	T	A
Gm20:36695741	AA	AA	AA	AA	AA	GG	GG	GG	GG	GG	A	G
Gm20:36823413	AA	AA	AA	AA	AA	AA	GG	GG	GG	AA	A	G
Gm20:36940028	GG	GG	GG	GG	GG	GG	AA	GG	AA	GG	G	A
Gm20:37046302	GG	GG	GG	GG	GG	GG	AA	GG	AA	GG	G	A
LA-DTIv	0.18	0.24	0.23	0.57	0.24	1.34	1.19	2.02	1.28	1.66
PH-DTIv	0.42	0.38	0.32	0.37	0.38	1.32	0.86	1.27	1.03	0.97
SDW-DTIv	0.26	0.13	0.37	0.26	0.34	0.64	0.64	0.69	0.74	0.75
SFW-DTIv	0.2	0.08	0.29	0.2	0.25	0.42	0.43	0.47	0.5	0.6
Number of elite alleles	1	2	2	3	3	13	14	14	14	15

## Sheet: Table S6
Table S6 Annotation information of salt tolerance candidate genes in soybean
Traits	Gene	SNP category	Annotation	Biological process description
LA-DTIv	Glyma.01G200600	intergenic(1)	--	negative regulation of transcription, DNA-dependent
LA-DTIv	Glyma.01G200700	intergenic(1)	GMFP4	viral replication complex formation and maintenance
LA-DTIv	Glyma.01G202000*	intronic(1)	Pyrophosphatase ppaX	metabolic process
LA-DTIv	Glyma.01G222200	synonymous SNV(1)	40S ribosomal protein S10-like protein	regulation of secondary cell wall biogenesis
LA-DTIv	Glyma.04G041200*	intergenic(1)	Drought responsive element binding protein 2	response to water deprivation
LA-DTIv	Glyma.04G041300*	intergenic(1)	Kinesin-like protein	RNA splicing
LA-DTIv	Glyma.04G044900△*	synonymous SNV(1)	C2H2 zinc-finger protein	response to salt stress
LA-DTIv	Glyma.04G049900*	synonymous SNV(1)	Asparaginyl endopeptidase (VmPE-1)	cellular membrane fusion
LA-DTIv	Glyma.04G110000	intergenic(1)	Catalytic/ hydrolase	metabolic process
LA-DTIv	Glyma.04G110100	intergenic(1)	Myb	regulation of transcription
LA-DTIv	Glyma.05G114700	intergenic(1)	--	--
LA-DTIv	Glyma.05G114800	intergenic(1)	--	--
LA-DTIv	Glyma.06G314500	intergenic(1)	Argonaute 4 family protein	DNA methylation
LA-DTIv	Glyma.06G314600	intergenic(1)	--	--
LA-DTIv	Glyma.09G067700*	intergenic(1)	Membrane family protein	photosynthesis
LA-DTIv	Glyma.09G067800	intergenic(1)	Mechanosensitive ion channel domain-containing protein	anion transport
LA-DTIv	Glyma.10G055400	intergenic(1);upstream(1)	50S ribosomal family protein	translation
LA-DTIv	Glyma.10G055500	intergenic(1)	--	--
LA-DTIv	Glyma.10G055600	upstream(1)	--	response to auxin stimulus
LA-DTIv	Glyma.10G056700	UTR3(1)	Permeases of the major facilitator superfamily	chlorophyll biosynthetic process
LA-DTIv	Glyma.10G056900*	UTR5(1)	Transcription initiation factor TFIID subunit 8	biological process
LA-DTIv	Glyma.10G058000	synonymous SNV(1)	Adenosine kinase	adenosine salvage
LA-DTIv	Glyma.10G058200*	intergenic(1)	Phenylalanine ammonia-lyase	response to wounding
LA-DTIv	Glyma.10G058300△*	intergenic(1)	Ethylene signal transduction protein	response to salt stress
LA-DTIv	Glyma.10G179200*	UTR3(1)	Phosphate-responsive 1 family protein (Fragment)	biological process
LA-DTIv	Glyma.10G179600	downstream(1)	Protein kinase	response to salt stress
LA-DTIv	Glyma.10G179700*	intronic(1);UTR3(1);UTR5(1)	--	--
LA-DTIv	Glyma.10G179800	intronic(1);UTR3(1)	--	biological process
LA-DTIv	Glyma.10G180000*	upstream(1)	Auxin-induced protein	lateral root development
LA-DTIv	Glyma.10G180100	synonymous SNV(1)	Auxin-induced protein	lateral root development
LA-DTIv	Glyma.10G262500	upstream(1)	--	biological process
LA-DTIv	Glyma.11G078300	synonymous SNV(1)	Histidine kinase osmosensor protein	response to osmotic stress
LA-DTIv	Glyma.11G228300	UTR5(1)	Auxin transporter-like protein 1	root hair cell differentiation
LA-DTIv	Glyma.11G228400	synonymous SNV(1)	En/Spm-like transposon protein	vernalization response
LA-DTIv	Glyma.11G228500	synonymous SNV(1);intronic(1)	Arginyl-tRNA--protein transferase 1	calcium ion transport
LA-DTIv	Glyma.11G228600	intergenic(1);synonymous SNV(1)	Protein yippee-like	biological process
LA-DTIv	Glyma.11G228800	intergenic(1);synonymous SNV(1)	Chlorophyll a-b binding protein CP29.3	photosynthesis
LA-DTIv	Glyma.11G242200△*	UTR3(1)	Homeobox-leucine zipper protein	response to salt stress
LA-DTIv	Glyma.13G077200	synonymous SNV(1)	Sieve element occlusion j	--
LA-DTIv	Glyma.16G083400	intergenic(1)	F21O3.15 protein	biological process
LA-DTIv	Glyma.16G083500*	intergenic(1)	dCTP pyrophosphatase	biological process
LA-DTIv	Glyma.16G184500*	synonymous SNV(1)	--	defense response
LA-DTIv	Glyma.17G030900	downstream(1)	GATA transcription factor 16	regulation of transcription, DNA-dependent
LA-DTIv	Glyma.17G195500	intergenic(1)	--	--
LA-DTIv	Glyma.17G195600	intergenic(1)	--	--
LA-DTIv	Glyma.17G206200	intergenic(1)	--	--
LA-DTIv	Glyma.17G206300	intergenic(1)	Pleiotropic drug resistance ABC transporter family protein	abscisic acid transport
LA-DTIv	Glyma.18G010800	intronic(1)	Response regulator	regulation of root meristem growth
LA-DTIv	Glyma.18G027800	intergenic(1)	GDSL esterase/lipase CPRD49	lipid metabolic process
LA-DTIv	Glyma.18G027900	intergenic(1)	Cation proton exchanger	pollen tube growth
LA-DTIv	Glyma.18G122500	UTR3(1)	--	biological process
LA-DTIv	Glyma.19G030500*	UTR5(1)	Malonyl-CoA:isoflavone 7-O-glucoside-6''-O-malonyltransferase	proline transport
LA-DTIv	Glyma.20G114800	intergenic(1)	Genomic DNA, chromosome 3, P1 clone: MPE11	biological process
LA-DTIv	Glyma.20G114900	intergenic(1)	--	--
LA-DTIv	Glyma.20G115100	UTR3(1)	Kow domain-containing transcription factor 1	DNA methylation
LA-DTIv	Glyma.20G115800	synonymous SNV(1)	CLE07 protein	signal transduction
LA-DTIv	Glyma.20G115900*	intergenic(4);UTR5(1)	--	--
LA-DTIv	Glyma.20G116000*	intergenic(4);synonymous SNV(1)	--	biological process
LA-DTIv	Glyma.20G116100*	intergenic(1)	50S ribosomal protein L15, chloroplastic (Fragment)	DNA-dependent transcription
LA-DTIv	Glyma.20G116200	intergenic(1);nonsynonymous SNV(1)	JAG1	stamen development
LA-DTIv	Glyma.20G116900	intergenic(1)	Membrane bound o-acyl transferase	cellular membrane fusion
LA-DTIv	Glyma.20G117000	intergenic(2)	R2R3-MYB transcription factor	response to salicylic acid stimulus
LA-DTIv	Glyma.20G117100*	intergenic(1);intronic(1);synonymous SNV(1)	Glutamine--tRNA ligase	seed germination
LA-DTIv	Glyma.20G117500	intergenic(1);upstream(1)	--	biological process
LA-DTIv	Glyma.20G117600	intergenic(1)	Cysteinyl-tRNA synthetase	response to cadmium ion
LA-DTIv	Glyma.20G117900*	intronic(1)	Chaperone protein dnaJ	protein folding
LA-DTIv	Glyma.20G118000	intronic(1)	Beta-lactamase-like protein	metabolic process
LA-DTIv	Glyma.20G118800	downstream(1)	--	--
LA-DTIv	Glyma.20G119000*	intergenic(1)	Kinase R-like protein	protein phosphorylation
LA-DTIv	Glyma.20G119100	intergenic(1)	Phosphatase 2C family protein	--
LA-DTIv	Glyma.20G120600*	intergenic(2);intronic(1)	Nucleotidyltransferase	biosynthetic process
LA-DTIv	Glyma.20G120700*	intergenic(2)	Leucine-rich repeat transmembrane protein kinase	histone H3-K9 methylation
LA-DTIv	Glyma.20G120800	synonymous SNV(1)	Auxin-induced protein	response to auxin stimulus
LA-DTIv	Glyma.20G120900*	synonymous SNV(1)	mRNA, clone: RTFL01-42-F20	--
LA-DTIv	Glyma.20G121100	UTR3(1)	Octicosapeptide/Phox/Bem1p domain-containing family protein	--
LA-DTIv	Glyma.20G122000	downstream(1)	--	--
LA-DTIv	Glyma.20G122700	intergenic(1)	--	--
LA-DTIv	Glyma.20G122800	intergenic(1)	Phosphatidyl serine synthase family protein	phosphatidylserine biosynthetic process
LA-DTIv	Glyma.20G123400	synonymous SNV(1)	MATE efflux family protein	transmembrane transport
LA-DTIv	Glyma.20G123500	intergenic(1)	MATE efflux family protein	transmembrane transport
LA-DTIv	Glyma.20G123600*	intergenic(1)	ATP synthase subunit beta	ATP biosynthetic process
LA-DTIv	Glyma.20G123700	synonymous SNV(1)	Fruit protein pKIWI502	oxidation-reduction process
LA-DTIv	Glyma.20G124500	intronic(1)	--	--
LA-DTIv	Glyma.20G124600*	synonymous SNV(1);UTR3(1)	Repressor of RNA polymerase III transcription MAF1-like protein	negative regulation of transcription from RNA polymerase III promoter
LA-DTIv	Glyma.20G124800	intronic(1)	E3 ubiquitin-protein ligase MARCH2	--
LA-DTIv	Glyma.20G124900	upstream(1)	Fasciclin-like arabinogalactan protein	--
LA-DTIv	Glyma.20G125000	upstream(1)	--	biological process
LA-DTIv	Glyma.20G125200*	intergenic(1)	Ribose-5-phosphate isomerase-like protein	cell death
LA-DTIv	Glyma.20G125300	intergenic(1);upstream(1)	--	--
LA-DTIv	Glyma.20G125500*	intergenic(1)	--	biological process
LA-DTIv	Glyma.20G125600	intergenic(1)	ABC transporter G family member	--
LA-DTIv	Glyma.20G125700	intronic(1)	Ell-associated factor Eaf	biological process
LA-DTIv	Glyma.20G126100	synonymous SNV(1)	CwfJ-like protein	embryo development ending in seed dormancy
LA-DTIv	Glyma.20G126500*	synonymous SNV(1)	Protein LOW PHOSPHATE ROOT2	oxidation-reduction process
LA-DTIv	Glyma.20G126600*	synonymous SNV(1)	PTEN-like protein	Golgi vesicle transport
LA-DTIv	Glyma.20G127400	splicing(1);UTR5(1)	--	biological process
LA-DTIv	Glyma.20G127600	downstream(1)	Sodium:hydrogen antiporter 1 (Fragment)	citrate transport
LA-DTIv	Glyma.20G128100△*	UTR5(1)	Limonoid UDP-glucosyltransferase	flavonoid biosynthetic process
LA-DTIv	Glyma.20G128200	intergenic(1);upstream(1)	--	--
LA-DTIv	Glyma.20G128300	intergenic(1)	--	biological process
LA-DTIv	Glyma.20G128400	upstream(1)	--	--
LA-DTIv	Glyma.20G128600	synonymous SNV(1)	Cinnamyl alcohol dehydrogenase	lignin biosynthetic process
LA-DTIv	Glyma.20G128900*	downstream(2)	Reticulon-like protein	biological process
LA-DTIv	Glyma.20G129100*	intergenic(1)	Tic21	cellular metal ion homeostasis
LA-DTIv	Glyma.20G129200*	intergenic(1)	Ovary receptor kinase 1	protein phosphorylation
LA-DTIv	Glyma.20G129600△*	UTR3(1)	STRESS ENHANCED protein	photosynthetic electron transport in photosystem I
LA-DTIv	Glyma.20G131000	intergenic(1)	Thioredoxin domain-containing protein 9 homolog	second-messenger-mediated signaling
LA-DTIv	Glyma.20G131100	intergenic(1)	Gibberellin-regulated protein	response to gibberellin stimulus
LA-DTIv	Glyma.20G131200	intergenic(2);synonymous SNV(1)	Transducin family protein	biological process
LA-DTIv	Glyma.20G131300*	intergenic(2)	Lipase-like protein	biological process
LA-DTIv	Glyma.20G131400	synonymous SNV(1)	Pentatricopeptide repeat-containing protein	biological process
LA-DTIv	Glyma.20G131500	intergenic(1)	Protein phosphatase	cellular membrane fusion							G
LA-DTIv	Glyma.20G131600	intergenic(1)	RING-H2 finger protein	zinc ion binding
PH-DTIv	Glyma.02G082400	intergenic(1)	Receptor protein kinase-like protein	embryo development
PH-DTIv	Glyma.02G082500	intergenic(1)	Nodulin-like protein	biological process
PH-DTIv	Glyma.02G087400	intergenic(1);intronic(1)	AP2 domain class transcription factor	response to salt stress
PH-DTIv	Glyma.02G087500	intergenic(1)	Serine/threonine protein kinase ATM	biological process
PH-DTIv	Glyma.02G087700*	intergenic(2)	Superoxide dismutase	tRNA metabolic process
PH-DTIv	Glyma.02G087800*	intergenic(2)	Transcriptional coactivator/pterin dehydratase	chloroplast relocation
PH-DTIv	Glyma.02G088100	intergenic(1)	--	--
PH-DTIv	Glyma.02G088200*	intergenic(1)	--	mRNA modification
PH-DTIv	Glyma.02G094700	upstream;downstream(1)	GAMMA-TIP3/TIP1_3	transmembrane transport
PH-DTIv	Glyma.02G094800	intergenic(1)	ABC transporter family protein	vernalization response
PH-DTIv	Glyma.02G094900*	intergenic(1)	Thylakoid lumenal 25.6 kDa family protein	stomatal complex morphogenesis
PH-DTIv	Glyma.02G111700	UTR5(1)	C-myc binding family protein	mitotic recombination
PH-DTIv	Glyma.02G113200	intergenic(1)	Glycosyltransferase family 61 protein	--
PH-DTIv	Glyma.02G113300*	intergenic(1)	F16A14.15	biological process
PH-DTIv	Glyma.02G119700*	intronic(1)	Serine/threonine protein kinase	protein phosphorylation
PH-DTIv	Glyma.02G167500	intergenic(1)	Ubiquitin carboxyl-terminal hydrolase family protein	glucose catabolic process
PH-DTIv	Glyma.02G167600*	intergenic(1)	Ubiquitin carboxyl-terminal hydrolase family protein	glucose catabolic process
PH-DTIv	Glyma.04G244700	downstream(1)	--	--
PH-DTIv	Glyma.06G041300	intergenic(1)	N-hydroxycinnamoyl/benzoyltransferase 2	--
PH-DTIv	Glyma.06G041400	intergenic(1)	N-hydroxycinnamoyl/benzoyltransferase 4	--
PH-DTIv	Glyma.06G284400*	intergenic(1)	--	--
PH-DTIv	Glyma.06G284500	intergenic(1)	Transcription factor PCF5	leaf development
PH-DTIv	Glyma.09G069500*	synonymous SNV(1)	Acyl-CoA N-acyltransferases-like protein	metabolic process
PH-DTIv	Glyma.09G069900	synonymous SNV(1)	Kinase-like protein	abscisic acid mediated signaling pathway
PH-DTIv	Glyma.09G145600*	intergenic(1)	Receptor-like protein kinase	stamen development
PH-DTIv	Glyma.09G145700	intergenic(1)	F-box family protein	response to wounding
PH-DTIv	Glyma.09G146800	intergenic(1)	MATE efflux family protein	transmembrane transport
PH-DTIv	Glyma.09G146900	intergenic(1)	RING/U-box protein	regulation of transcription
PH-DTIv	Glyma.10G108600	intergenic(1)	Transcription initiation factor IIB	DNA-dependent transcription
PH-DTIv	Glyma.10G108700	intergenic(1)	Leucine-rich repeat protein	defense response
PH-DTIv	Glyma.10G136700	intergenic(1)	Cyclin-like F-box; Agenet	embryo sac egg cell differentiation
PH-DTIv	Glyma.10G136800	intergenic(1)	F19P19.6 protein	pollen tube growth
PH-DTIv	Glyma.15G240400	intergenic(1)	PDR-like ABC-transporter	abscisic acid transport
PH-DTIv	Glyma.15G240500	intergenic(1)	--	--
PH-DTIv	Glyma.15G259000	intergenic(1)	--	biological process
PH-DTIv	Glyma.15G259100	intergenic(1)	F3O9.30	biological process
PH-DTIv	Glyma.15G262300	downstream(1)	Cation diffusion facilitator 9	anthocyanin-containing compound biosynthetic process
PH-DTIv	Glyma.15G262400	intergenic(1)	Cation diffusion facilitator 9	anthocyanin-containing compound biosynthetic process
PH-DTIv	Glyma.15G262500	intergenic(1);intronic(1);UTR3(1)	Cysteine synthase	cell wall modification
PH-DTIv	Glyma.15G262600*	intergenic(4);UTR3(1)	OSJNBa0070C17.17 protein	biological process
PH-DTIv	Glyma.15G262700	intergenic(4)	Photosystem II reaction center protein T	photosynthesis
PH-DTIv	Glyma.15G262800	intronic(1)	Metal transport protein	metal ion transport
PH-DTIv	Glyma.15G262900	intronic(1)	Gag-pol polyprotein	biological process
PH-DTIv	Glyma.15G263000*	intergenic(1);UTR5(1)	Glucan endo-1,3-beta-glucosidase	--
PH-DTIv	Glyma.15G263100*	intergenic(2)	Inosine-5'-monophosphate dehydrogenase	oxidation-reduction process
PH-DTIv	Glyma.15G263200	intergenic(2);synonymous SNV(1)	Ribosomal protein L12	DNA-dependent transcription
PH-DTIv	Glyma.15G263300	intergenic(1);synonymous SNV(2)	Ent-kaur-16-ene synthase	cell wall biogenesis
PH-DTIv	Glyma.15G263400*	intronic(1)	Ligand-effect modulator 3 family protein	salicylic acid biosynthetic process
PH-DTIv	Glyma.15G263600	intergenic(5);upstream(1)	Vacuolar protein sorting-associated protein	N-terminal protein myristoylation
PH-DTIv	Glyma.15G263700△*	intergenic(6);intronic(1)	MYB family transcription factor APL-like	xylem development
PH-DTIv	Glyma.15G263800	intergenic(2)	T8K14.16	xylem and phloem pattern formation
PH-DTIv	Glyma.15G263900	intergenic(4)	Beta-tubulin (Fragment)	response to salt stress
PH-DTIv	Glyma.15G264000	intergenic(3);synonymous SNV(1)	Transcription factor Myb	regulation of transcription
PH-DTIv	Glyma.15G264100*	intergenic(1);intronic(1)	NAC domain protein	multicellular organismal development
PH-DTIv	Glyma.15G264200	intergenic(1);intronic(1)	GDSL esterase/lipase	proline transport
PH-DTIv	Glyma.16G087800	intergenic(1)	--	--
PH-DTIv	Glyma.16G087900	intergenic(1)	Reverse transcriptase (Fragment)	--
PH-DTIv	Glyma.16G091400*	intergenic(1)	DNA-directed RNA polymerase	ovule development
PH-DTIv	Glyma.16G091500	intergenic(1)	DNA-directed RNA polymerase	embryo development ending in seed dormancy
PH-DTIv	Glyma.20G060100	intergenic(1)	Annotation was added to scaffolds in November 2011 Long-chain-fatty-acid-CoA ligase	fatty acid biosynthetic process
PH-DTIv	Glyma.20G060200	intergenic(1)	Gag-pol polyprotein	--
PH-DTIv	Glyma.20G101400*	synonymous SNV(1)	Aluminum-activated malate transporter 12	response to aluminum ion
PH-DTIv	Glyma.20G102800	intergenic(1)	FAD synthetase RibF1	riboflavin biosynthetic process
PH-DTIv	Glyma.20G102900*	intergenic(1)	Myosin-like protein	protein acetylation
PH-DTIv;SDW-DTIv	Glyma.04G120100	downstream(1)	--	biological process
PH-DTIv;SDW-DTIv	Glyma.04G120600	intergenic(1)	DUF614 containing protein	biological process
PH-DTIv;SDW-DTIv	Glyma.04G120800	intergenic(2)	Acetolactate synthase small subunit	cytoskeleton organization
PH-DTIv;SFW-DTIv	Glyma.02G095000*	upstream(1)	60S ribosomal protein L23a	response to cold
PH-DTIv;SFW-DTIv	Glyma.02G095500*	intronic(1)	Sulfate transporter	transmembrane transport
PH-DTIv;SFW-DTIv	Glyma.02G095600*	intergenic(1);UTR5(1)	Lysine-specific demethylase 5C	spindle assembly
PH-DTIv;SFW-DTIv	Glyma.02G095700*	intergenic(3);upstream(1)	Plant-specific domain TIGR01589 family protein	developmental process
PH-DTIv;SFW-DTIv	Glyma.02G095800	intergenic(2)	Gag-pol polyprotein	--
SDW-DTIv	Glyma.01G182500*	UTR3(1)	Protein disulfide-isomerase	cell redox homeostasis
SDW-DTIv	Glyma.02G002100	intergenic(1)	Calmodulin	response to mechanical stimulus
SDW-DTIv	Glyma.02G002200*	intergenic(1)	--	--
SDW-DTIv	Glyma.02G017400	intergenic(2);synonymous SNV(1);intronic(1)	Gamma-tubulin complex component 4 homolog	cortical microtubule organization
SDW-DTIv	Glyma.02G017500	synonymous SNV(1)	DNA photolyase protein	carotenoid biosynthetic process
SDW-DTIv	Glyma.02G017800*	UTR3(1)	60S ribosomal protein L22-like protein	RNA methylation
SDW-DTIv	Glyma.02G019400*	intergenic(1)	Solute carrier family protein	response to hydrogen peroxide
SDW-DTIv	Glyma.02G019500	intergenic(1)	Protein kinase	protein phosphorylation
SDW-DTIv	Glyma.02G128200	downstream(1)	F22F7.17 protein	--
SDW-DTIv	Glyma.02G162300*	intergenic(1)	Protein kinase and PP2C-like domain-containing protein	protein phosphorylation
SDW-DTIv	Glyma.02G162400	intergenic(1)	--	--
SDW-DTIv	Glyma.02G186500	intergenic(1)	Pho1-like protein	phosphate ion transport
SDW-DTIv	Glyma.02G186600*	intergenic(1)	Glycerol-3-phosphate dehydrogenase	glycerol-3-phosphate catabolic process
SDW-DTIv	Glyma.06G297100	synonymous SNV(1)	Protein ULTRAPETALA 1	floral meristem determinacy
SDW-DTIv	Glyma.08G260700	intergenic(1)	Aquaporin NIP1-2	regulation of defense response
SDW-DTIv	Glyma.08G260800	intergenic(1)	F-box/kelch-repeat protein	negative regulation of protein catabolic process
SDW-DTIv	Glyma.08G262400*	intergenic(1)	CLE30 protein	signal transduction
SDW-DTIv	Glyma.08G262500	intergenic(1)	Armadillo/beta-catenin repeat family protein	protein ubiquitination
SDW-DTIv	Glyma.08G268300*	intergenic(1)	Pentatricopeptide repeat-containing protein	response to salt stress
SDW-DTIv	Glyma.08G268400	intergenic(1)	Lipid transfer protein	lipid transport
SDW-DTIv	Glyma.09G162900	intergenic(1)	--	--
SDW-DTIv	Glyma.09G163000	intergenic(1)	Miraculin	response to nitrate
SDW-DTIv	Glyma.10G090000*	synonymous SNV(1)	DNA topoisomerase 2	ATP catabolic process
SDW-DTIv	Glyma.12G056800*	synonymous SNV(1)	Cytochrome c-type biogenesis protein ccmE	cytochrome complex assembly
SDW-DTIv	Glyma.12G151800	intergenic(1)	--	--
SDW-DTIv	Glyma.12G151900	intergenic(1)	--	biological process
SDW-DTIv	Glyma.13G028300	intergenic(1)	Glutathione S-transferase GST 8	response to salicylic acid stimulus
SDW-DTIv	Glyma.13G028400*	intergenic(1)	Methionine synthase	response to salt stress
SDW-DTIv	Glyma.14G160700	intergenic(1)	Transcription factor SPEECHLESS	stomatal complex morphogenesis
SDW-DTIv	Glyma.14G160800	intergenic(1)	OSJNBa0050F15.2 protein	response to red or far red light
SDW-DTIv	Glyma.14G161100	intergenic(1)	Elongation factor 1-alpha	post-embryonic development
SDW-DTIv	Glyma.14G161200	intergenic(1)	Curved DNA-binding protein	protein folding
SDW-DTIv	Glyma.15G089200	intergenic(1);UTR3(1)	GDSL esterase/lipase	cellular response to water deprivation
SDW-DTIv	Glyma.15G089300*	intergenic(2);synonymous SNV(1)	GDSL esterase/lipase	cellular response to water deprivation
SDW-DTIv	Glyma.15G089400	intergenic(1);intronic(1)	Subtilase family protein	proteolysis
SDW-DTIv	Glyma.15G089600	intergenic(2)	--	fatty acid catabolic process
SDW-DTIv	Glyma.15G089700*	intergenic(2)	Bromodomain-containing factor	--
SDW-DTIv	Glyma.15G091000	intergenic(2)	Auxin response factor	xylem and phloem pattern formation
SDW-DTIv	Glyma.15G091100	intergenic(2)	Polynucleotidyl transferase, Ribonuclease H fold	--
SDW-DTIv	Glyma.15G091700*	synonymous SNV(1)	Pentatricopeptide repeat-containing protein	biological process
SDW-DTIv	Glyma.15G104100	synonymous SNV(1)	--	biological process
SDW-DTIv	Glyma.16G198200	synonymous SNV(1)	SEU1 protein	embryo development
SDW-DTIv	Glyma.16G198800	intronic(6)	Two-component response regulator ARR1	root development
SDW-DTIv	Glyma.16G198900	synonymous SNV(1)	Candidate disease-resistance protein	signal transduction
SDW-DTIv	Glyma.16G199100△*	intergenic(1);intronic(1)	Per1-like family protein	response to salt stress
SDW-DTIv	Glyma.16G199200*	intergenic(1);synonymous SNV(2)	L-idonate 5-dehydrogenase	oxidation-reduction process
SDW-DTIv	Glyma.16G199600	upstream;downstream(1)	Pentatricopeptide repeat-containing protein	--
SDW-DTIv	Glyma.16G199800*	intergenic(1)	--	--
SDW-DTIv	Glyma.16G199900*	intergenic(1)	Peptidoglycan-binding LysM domain-containing family protein (Fragment)	cell wall macromolecule catabolic process
SDW-DTIv	Glyma.16G200400*	synonymous SNV(1)	Genomic DNA, chromosome 5, P1 clone:MTG10	biological process
SDW-DTIv	Glyma.16G200500	intergenic(1)	ACI13	biological process
SDW-DTIv	Glyma.16G200600*	intergenic(1)	Fructokinase	response to cadmium ion
SDW-DTIv	Glyma.16G200700	intergenic(1)	MADS box protein M3	floral organ development
SDW-DTIv	Glyma.16G200800	intergenic(2)	Gibberellin 20-oxidase 2	abscisic acid biosynthetic process
SDW-DTIv	Glyma.16G200900	intergenic(1)	CXE carboxylesterase	metabolic process
SDW-DTIv	Glyma.18G029000*	synonymous SNV(1)	Auxin transporter-like protein 1	regulation of cell size
SDW-DTIv	Glyma.19G073700	intergenic(1)	PIF-like protein	biological process
SDW-DTIv	Glyma.19G073800	intergenic(1)	--	--
SDW-DTIv	Glyma.20G071200*	intergenic(1)	Ubiquitin specific protease 12	ubiquitin-dependent protein catabolic process
SDW-DTIv	Glyma.20G071400	intergenic(1)	Serine carboxypeptidase	proteolysis
SDW-DTIv	Glyma.20G217600*	synonymous SNV(1)	Hydrolase family protein	--
SDW-DTIv;SFW-DTIv	Glyma.02G017200*	upstream(1)	Poly	double-strand break repair
SDW-DTIv;SFW-DTIv	Glyma.02G017300	intergenic(1)	--	--
SDW-DTIv;SFW-DTIv	Glyma.02G017600	synonymous SNV(1)	--	--
SDW-DTIv;SFW-DTIv	Glyma.02G018000	synonymous SNV(1)	UDP-glucuronic acid decarboxylase	nucleotide-sugar metabolic process
SDW-DTIv;SFW-DTIv	Glyma.02G018200	synonymous SNV(1);downstream(1)	Complex 1 family protein	--
SDW-DTIv;SFW-DTIv	Glyma.02G018300	synonymous SNV(1)	--	biological process
SDW-DTIv;SFW-DTIv	Glyma.02G018400	synonymous SNV(1)	Armadillo/beta-catenin repeat family protein	--
SDW-DTIv;SFW-DTIv	Glyma.02G018600*	synonymous SNV(1)	Radical SAM domain-containing family protein	RNA modification
SDW-DTIv;SFW-DTIv	Glyma.02G018800	intergenic(2)	Polyamine oxidase	oxidation-reduction process
SDW-DTIv;SFW-DTIv	Glyma.02G018900	intergenic(4)	Transcription factor bHLH135	response to light stimulus
SDW-DTIv;SFW-DTIv	Glyma.02G159900	intergenic(2)	ABC transporter family protein	response to reactive oxygen species
SDW-DTIv;SFW-DTIv	Glyma.02G160100*	intergenic(3)	Enhancer of polycomb-like transcription factor protein	biological process
SDW-DTIv;SFW-DTIv	Glyma.02G168900*	intronic(1)	Protein ribosomal RNA processing 5	embryo sac development
SDW-DTIv;SFW-DTIv	Glyma.02G170100	splicing(1)	Pyrophosphate-fructose 6-phosphate 1-phosphotransferase subunit beta	photosynthesis
SDW-DTIv;SFW-DTIv	Glyma.04G140900	intergenic(1)	Annexin	response to salt stress
SDW-DTIv;SFW-DTIv	Glyma.04G141000	intergenic(2)	Beclin 1 protein	autophagic vacuole assembly
SDW-DTIv;SFW-DTIv	Glyma.06G086000*	intronic(1)	--	plant-type cell wall biogenesis
SDW-DTIv;SFW-DTIv	Glyma.07G167800	intergenic(1)	Vacuolar protein-sorting-associated protein-like protein	--
SDW-DTIv;SFW-DTIv	Glyma.07G167900	intergenic(2)	mRNA, clone: RTFL01-13-D02	--
SDW-DTIv;SFW-DTIv	Glyma.07G240300	UTR3(1)	Aldehyde dehydrogenase	RNA splicing
SDW-DTIv;SFW-DTIv	Glyma.09G095900	intergenic(1)	Dual specificity protein kinase pyk2	response to hydrogen peroxide
SDW-DTIv;SFW-DTIv	Glyma.09G096000	intergenic(2)	Phytosulfokine receptor 1	signal transduction
SDW-DTIv;SFW-DTIv	Glyma.10G094200	intergenic(1)	MADS-box transcription factor	endosperm development
SDW-DTIv;SFW-DTIv	Glyma.10G094300*	intergenic(2)	Pentatricopeptide repeat-containing protein	biological process
SDW-DTIv;SFW-DTIv	Glyma.11G206800	intergenic(1)	40S ribosomal protein S5-like protein	translation
SDW-DTIv;SFW-DTIv	Glyma.11G206900*	intergenic(2)	Cysteine-rich receptor-like protein kinase	protein phosphorylation
SDW-DTIv;SFW-DTIv	Glyma.12G097500*	intronic(1)	Prefoldin	intracellular protein transport
SDW-DTIv;SFW-DTIv	Glyma.15G160000*	upstream(1)	--	--
SDW-DTIv;SFW-DTIv	Glyma.16G201100	intergenic(1)	Gb|AAB80672.1	carpel morphogenesis
SDW-DTIv;SFW-DTIv	Glyma.16G202900	synonymous SNV(1)	F-box/kelch-repeat protein	biological process
SDW-DTIv;SFW-DTIv	Glyma.16G203300*	intronic(1)	ERECTA-like kinase	leaf morphogenesis
SDW-DTIv;SFW-DTIv	Glyma.16G203700	synonymous SNV(1)	Glutamate dehydrogenase family protein	xylan biosynthetic process
SDW-DTIv;SFW-DTIv	Glyma.16G204900	UTR3(1)	Hypersensitive induced reaction protein 4	N-terminal protein myristoylation
SDW-DTIv;SFW-DTIv	Glyma.16G206700	synonymous SNV(1)	--	--
SDW-DTIv;SFW-DTIv	Glyma.16G206900	synonymous SNV(1)	Clathrin assembly family protein	clathrin coat assembly
SDW-DTIv;SFW-DTIv	Glyma.16G207000	intronic(1)	Peptide chain release factor family protein	heme biosynthetic process
SDW-DTIv;SFW-DTIv	Glyma.16G207600*	intronic(1)	Got1/Sft2-like vescicle transport protein	RNA splicing
SDW-DTIv;SFW-DTIv	Glyma.16G209100*	synonymous SNV(1)	--	--
SDW-DTIv;SFW-DTIv	Glyma.16G209200	downstream(1)	F-box/kelch-repeat protein	--
SDW-DTIv;SFW-DTIv	Glyma.16G209500	UTR5(1)	F21B7.22	biological process
SDW-DTIv;SFW-DTIv	Glyma.18G022600	synonymous SNV(1)	Cys-rich domain protein	biological process
SDW-DTIv;SFW-DTIv	Glyma.18G126000*	synonymous SNV(1)	Genomic DNA, chromosome 3, P1 clone: MEB5	biological process
SDW-DTIv;SFW-DTIv	Glyma.18G138000*	intergenic(1)	Polygalacturonase-1 non-catalytic subunit beta	anther development
SDW-DTIv;SFW-DTIv	Glyma.18G138100	intergenic(2)	RING-box protein 1	regulation of circadian rhythm
SDW-DTIv;SFW-DTIv	Glyma.20G073100	intergenic(1)	--	--
SDW-DTIv;SFW-DTIv	Glyma.20G073200	intergenic(2)	F-box/kelch-repeat protein	biological process
SFW-DTIv	Glyma.02G168200	intergenic(1)	--	--
SFW-DTIv	Glyma.02G168300*	intergenic(1)	DNA-directed RNA polymerases II, IV and V subunit 8B	transcription
SFW-DTIv	Glyma.02G169700*	intergenic(1)	Endonuclease/exonuclease/phosphatase family protein	vegetative to reproductive phase transition of meristem
SFW-DTIv	Glyma.02G169800	intergenic(1)	Disease resistance-responsive family protein	lignan biosynthetic process
SFW-DTIv	Glyma.06G306200	synonymous SNV(1)	--	amino acid transport
SFW-DTIv	Glyma.06G306300*	synonymous SNV(1)	--	autophagy
SFW-DTIv	Glyma.10G112100	intergenic(1)	--	--
SFW-DTIv	Glyma.10G112200	intergenic(1)	Binding protein	hydrogen peroxide biosynthetic process
SFW-DTIv	Glyma.16G201200	intergenic(2);UTR5(1)	Somatic embryogenesis receptor kinase	protein phosphorylation
SFW-DTIv	Glyma.16G201300	UTR5(1)	Basix helix-loop-helix family protein	regulation of transcription
SFW-DTIv	Glyma.16G203800	synonymous SNV(1)	Similarity to unknown protein	biological process
SFW-DTIv	Glyma.16G207200*	synonymous SNV(1)	Histone-lysine N-methyltransferase ASHH3	--
SFW-DTIv	Glyma.16G209900*	synonymous SNV(1)	Ser/Thr protein phosphatase family	--
SFW-DTIv	Glyma.16G210000	intronic(1)	Tonoplast intrinsic protein	transmembrane transport
SFW-DTIv	Glyma.18G220400*	synonymous SNV(1)	S-acyltransferase	biological process
SFW-DTIv	Glyma.19G137300	intergenic(1)	--	biological process
SFW-DTIv	Glyma.19G137400*	intergenic(1)	Glycosyltransferase	response to chitin
SFW-DTIv	Glyma.19G159000	intergenic(2)	Sulfate/bicarbonate/oxalate exchanger and transporter sat-1	sulfate transport
SFW-DTIv	Glyma.19G159100	intergenic(2);intronic(1);downstream(1);UTR5(1)	Serine/threonine protein kinase Nek2	protein phosphorylation
SFW-DTIv	Glyma.19G159200	upstream(1)	Genomic DNA, chromosome 3, P1 clone: MWI23	signal transduction
SFW-DTIv	Glyma.19G159400△*	synonymous SNV(1);UTR5(1)	Ethylene overproducer-like protein	regulation of ethylene biosynthetic process
SFW-DTIv	Glyma.19G159500*	intergenic(1)	Heat shock transcription factor HSFA6b	toxin catabolic process
SFW-DTIv	Glyma.19G159600	intergenic(1);synonymous SNV(1);intronic(1)	Zinc finger protein-like protein	regulation of transcription, DNA-dependent
SFW-DTIv	Glyma.19G159700	intergenic(1);synonymous SNV(1)	Transmembrane emp24 domain-containing protein p24beta3	sterol biosynthetic process
SFW-DTIv	Glyma.19G159800	intergenic(2)	--	--
SFW-DTIv	Glyma.19G159900*	intergenic(1)	Type IIB calcium ATPase	ATP biosynthetic process
SFW-DTIv	Glyma.19G160000*	UTR3(1)	--	biological process
SFW-DTIv	Glyma.19G160100*	synonymous SNV(1)	Calmodulin-like protein	--
SFW-DTIv	Glyma.19G160200	synonymous SNV(1);upstream(1)	Peptidyl-prolyl cis-trans isomerase	RNA splicing
SFW-DTIv	Glyma.19G160500	downstream(1)	--	maltose metabolic process
SFW-DTIv	Glyma.19G160600*	upstream(1)	--	biological process
SFW-DTIv	Glyma.19G160700	intronic(1)	HISTONE ACETYLTRANSFERASE 1 family protein	root morphogenesis
SFW-DTIv	Glyma.19G160800	intergenic(1);downstream(1)	TRYPTOPHAN SYNTHASE ALPHA CHAIN family protein	RNA splicing
SFW-DTIv	Glyma.19G160900	intergenic(1);intronic(1)	Transcription factor UNE12	double fertilization forming a zygote and endosperm
SFW-DTIv	Glyma.19G161000	intergenic(1);UTR3(1)	Auxin-induced protein	response to cyclopentenone
SFW-DTIv	Glyma.19G161100△*	intergenic(1);intronic(1)	Auxin-induced protein	response to auxin stimulus
SFW-DTIv	Glyma.19G161200	intronic(1)	Phosphoribulokinase/uridine kinase	metabolic process
SFW-DTIv	Glyma.19G161500*	UTR5(1)	Glycosyl transferase family 8 family protein	carbohydrate biosynthetic process
SFW-DTIv	Glyma.19G161600*	intronic(1)	Magnesium transporter CorA-like family protein	metal ion transport
SFW-DTIv	Glyma.19G162900	intergenic(1)	LOB domain protein 16	lateral root formation
SFW-DTIv	Glyma.19G163000	intergenic(1)	Lateral organ boundaries-domain 29, lob domain-containing protein 29	response to auxin stimulus
Note: "*" refer to the selected genes according to published transcriptome data (GSE237798) in NCBI; "∆" refer to the selected genes based on the gene functional annotations in Soybase.
